# Supplementary material for: Phytochemical Composition and Acute Hypoglycemic Effect of Jefea lantanifolia (S. Schauer) Strother in Rats
Source: Plants (Basel). 2025 Oct 2;14(19):3054. doi: 10.3390/plants14193054 (PMC12526190; doi:10.3390/plants14193054)
Supplement: Supplementary file 1 [file plants-14-03054-s001.zip]

Archive with 1 entries (1 files):
- plants-3810654-supplementary.pdf
